# Supplementary material for: Preclinical Evaluation of 5F-αMe-3BPA for Improving Pharmacokinetics in Boron Neutron Capture Therapy
Source: Pharmaceutics. 2026 May 15;18(5):604. doi: 10.3390/pharmaceutics18050604 (PMC13211152; doi:10.3390/pharmaceutics18050604)
Supplement: Supplementary file 1 [file pharmaceutics-18-00604-s001.zip]

Archive with 1 entries (1 files):
- pharmaceutics-4276914-supplementary.pdf
